# Supplementary material for: Mechanochemical Synthesis of Polyanilines and Their Nanocomposites: A Critical Review
Source: Polymers (Basel). 2022 Dec 28;15(1):133. doi: 10.3390/polym15010133 (PMC9823481; doi:10.3390/polym15010133)
Supplement: Supplementary file 1 [file polymers-15-00133-s001.zip]

Archive with 1 entries (1 files):
- polymers-2037028-supplementary.pdf
